# Supplementary material for: A real−world pharmacovigilance study of FDA Adverse Event Reporting System events for pralsetinib
Source: Front Oncol. 2024 Nov 12;14:1491167. doi: 10.3389/fonc.2024.1491167 (PMC11588741; doi:10.3389/fonc.2024.1491167)
Supplement: Supplementary file 2 [file Table2.xlsx]

## Sheet: Sheet1
PT	soc_name_en	a	b	c	d	ROR(95%Cl)	PRR((χ²)	IC(IC025)	EBGM(EBGM05)
DEATH	GENERAL DISORDERS AND ADMINISTRATION SITE CONDITIONS	96	3512	310239	22552858	1.99 ( 1.62 - 2.43 )	1.96 ( 45.81 )	0.97 ( -0.7 )	1.96 ( 1.65 )
FATIGUE	GENERAL DISORDERS AND ADMINISTRATION SITE CONDITIONS	94	3514	300497	22562600	2.01 ( 1.64 - 2.47 )	1.98 ( 46.35 )	0.99 ( -0.68 )	1.98 ( 1.67 )
HYPERTENSION	VASCULAR DISORDERS	80	3528	75175	22787922	6.87 ( 5.51 - 8.58 )	6.74 ( 392.22 )	2.75 ( 1.09 )	6.74 ( 5.6 )
ASTHENIA	GENERAL DISORDERS AND ADMINISTRATION SITE CONDITIONS	79	3529	125287	22737810	4.06 ( 3.25 - 5.08 )	4 ( 178.3 )	2 ( 0.33 )	3.99 ( 3.31 )
ANAEMIA	BLOOD AND LYMPHATIC SYSTEM DISORDERS	65	3543	61751	22801346	6.77 ( 5.3 - 8.66 )	6.67 ( 313.83 )	2.74 ( 1.07 )	6.66 ( 5.43 )
WHITE BLOOD CELL COUNT DECREASED	INVESTIGATIONS	63	3545	44996	22818101	9.01 ( 7.02 - 11.56 )	8.87 ( 440.31 )	3.15 ( 1.48 )	8.86 ( 7.19 )
DIARRHOEA	GASTROINTESTINAL DISORDERS	61	3547	244597	22618500	1.59 ( 1.23 - 2.05 )	1.58 ( 13.14 )	0.66 ( -1.01 )	1.58 ( 1.28 )
DISEASE PROGRESSION	GENERAL DISORDERS AND ADMINISTRATION SITE CONDITIONS	60	3548	45740	22817357	8.44 ( 6.54 - 10.89 )	8.31 ( 386.23 )	3.05 ( 1.39 )	8.3 ( 6.71 )
OFF LABEL USE	INJURY, POISONING AND PROCEDURAL COMPLICATIONS	59	3549	437110	22425987	0.85 ( 0.66 - 1.1 )	0.86 ( 1.47 )	-0.23 ( -1.89 )	0.86 ( 0.69 )
PYREXIA	GENERAL DISORDERS AND ADMINISTRATION SITE CONDITIONS	59	3549	123504	22739593	3.06 ( 2.37 - 3.96 )	3.03 ( 80.49 )	1.6 ( -0.07 )	3.03 ( 2.44 )
BLOOD PRESSURE INCREASED	INVESTIGATIONS	58	3550	60283	22802814	6.18 ( 4.77 - 8.01 )	6.1 ( 247.54 )	2.61 ( 0.94 )	6.09 ( 4.9 )
CONSTIPATION	GASTROINTESTINAL DISORDERS	58	3550	79568	22783529	4.68 ( 3.61 - 6.06 )	4.62 ( 164.92 )	2.21 ( 0.54 )	4.62 ( 3.72 )
PNEUMONIA	INFECTIONS AND INFESTATIONS	46	3562	116018	22747079	2.53 ( 1.89 - 3.39 )	2.51 ( 42.08 )	1.33 ( -0.34 )	2.51 ( 1.97 )
PLATELET COUNT DECREASED	INVESTIGATIONS	41	3567	41896	22821201	6.26 ( 4.6 - 8.52 )	6.2 ( 179.02 )	2.63 ( 0.96 )	6.2 ( 4.79 )
DYSPNOEA	RESPIRATORY, THORACIC AND MEDIASTINAL DISORDERS	38	3570	192582	22670515	1.25 ( 0.91 - 1.73 )	1.25 ( 1.92 )	0.32 ( -1.34 )	1.25 ( 0.96 )
HEPATIC FUNCTION ABNORMAL	HEPATOBILIARY DISORDERS	37	3571	12990	22850107	18.23 ( 13.18 - 25.21 )	18.05 ( 594.52 )	4.17 ( 2.5 )	18 ( 13.72 )
DIZZINESS	NERVOUS SYSTEM DISORDERS	36	3572	157523	22705574	1.45 ( 1.05 - 2.02 )	1.45 ( 5.03 )	0.53 ( -1.13 )	1.45 ( 1.1 )
RENAL IMPAIRMENT	RENAL AND URINARY DISORDERS	34	3574	32839	22830258	6.61 ( 4.72 - 9.27 )	6.56 ( 160.31 )	2.71 ( 1.05 )	6.56 ( 4.94 )
HEADACHE	NERVOUS SYSTEM DISORDERS	33	3575	211956	22651141	0.99 ( 0.7 - 1.39 )	0.99 ( 0.01 )	-0.02 ( -1.69 )	0.99 ( 0.74 )
PNEUMONITIS	RESPIRATORY, THORACIC AND MEDIASTINAL DISORDERS	33	3575	10636	22852461	19.83 ( 14.07 - 27.96 )	19.66 ( 582.95 )	4.29 ( 2.63 )	19.6 ( 14.71 )
NAUSEA	GASTROINTESTINAL DISORDERS	32	3576	257058	22606039	0.79 ( 0.56 - 1.11 )	0.79 ( 1.83 )	-0.34 ( -2.01 )	0.79 ( 0.59 )
COUGH	RESPIRATORY, THORACIC AND MEDIASTINAL DISORDERS	32	3576	112209	22750888	1.81 ( 1.28 - 2.57 )	1.81 ( 11.59 )	0.85 ( -0.81 )	1.81 ( 1.35 )
DRY MOUTH	GASTROINTESTINAL DISORDERS	30	3578	25164	22837933	7.61 ( 5.31 - 10.9 )	7.55 ( 170.59 )	2.92 ( 1.25 )	7.55 ( 5.59 )
HAEMOGLOBIN DECREASED	INVESTIGATIONS	30	3578	33729	22829368	5.68 ( 3.96 - 8.13 )	5.64 ( 114.48 )	2.49 ( 0.83 )	5.63 ( 4.17 )
NO ADVERSE EVENT	GENERAL DISORDERS AND ADMINISTRATION SITE CONDITIONS	29	3579	70025	22793072	2.64 ( 1.83 - 3.8 )	2.62 ( 29.23 )	1.39 ( -0.28 )	2.62 ( 1.93 )
DECREASED APPETITE	METABOLISM AND NUTRITION DISORDERS	28	3580	86021	22777076	2.07 ( 1.43 - 3 )	2.06 ( 15.38 )	1.04 ( -0.62 )	2.06 ( 1.51 )
HYPOAESTHESIA	NERVOUS SYSTEM DISORDERS	25	3583	48929	22814168	3.25 ( 2.2 - 4.82 )	3.24 ( 38.73 )	1.69 ( 0.03 )	3.24 ( 2.33 )
MYELOSUPPRESSION	BLOOD AND LYMPHATIC SYSTEM DISORDERS	24	3584	17964	22845133	8.52 ( 5.7 - 12.73 )	8.47 ( 157.93 )	3.08 ( 1.41 )	8.46 ( 6.04 )
ARTHRALGIA	MUSCULOSKELETAL AND CONNECTIVE TISSUE DISORDERS	23	3585	169295	22693802	0.86 ( 0.57 - 1.3 )	0.86 ( 0.52 )	-0.22 ( -1.88 )	0.86 ( 0.61 )
MUSCULAR WEAKNESS	MUSCULOSKELETAL AND CONNECTIVE TISSUE DISORDERS	23	3585	35721	22827376	4.1 ( 2.72 - 6.18 )	4.08 ( 53.53 )	2.03 ( 0.36 )	4.08 ( 2.89 )
NEUTROPENIA	BLOOD AND LYMPHATIC SYSTEM DISORDERS	23	3585	61088	22802009	2.39 ( 1.59 - 3.61 )	2.39 ( 18.56 )	1.25 ( -0.41 )	2.39 ( 1.69 )
BLOOD CREATININE INCREASED	INVESTIGATIONS	22	3586	21248	22841849	6.6 ( 4.34 - 10.03 )	6.56 ( 103.69 )	2.71 ( 1.05 )	6.56 ( 4.62 )
OEDEMA PERIPHERAL	GENERAL DISORDERS AND ADMINISTRATION SITE CONDITIONS	22	3586	28968	22834129	4.84 ( 3.18 - 7.36 )	4.81 ( 66.48 )	2.27 ( 0.6 )	4.81 ( 3.39 )
MYOCARDIAL NECROSIS MARKER INCREASED	INVESTIGATIONS	21	3587	660	22862437	202.8 ( 131.17 - 313.53 )	201.62 ( 4063.07 )	7.61 ( 5.94 )	195.44 ( 135.73 )
PAIN	GENERAL DISORDERS AND ADMINISTRATION SITE CONDITIONS	21	3587	273096	22590001	0.48 ( 0.32 - 0.74 )	0.49 ( 11.47 )	-1.04 ( -2.7 )	0.49 ( 0.34 )
DRUG INEFFECTIVE	GENERAL DISORDERS AND ADMINISTRATION SITE CONDITIONS	20	3588	510735	22352362	0.24 ( 0.16 - 0.38 )	0.25 ( 46.6 )	-2.01 ( -3.68 )	0.25 ( 0.17 )
VOMITING	GASTROINTESTINAL DISORDERS	20	3588	148790	22714307	0.85 ( 0.55 - 1.32 )	0.85 ( 0.52 )	-0.23 ( -1.9 )	0.85 ( 0.59 )
INTERSTITIAL LUNG DISEASE	RESPIRATORY, THORACIC AND MEDIASTINAL DISORDERS	19	3589	17749	22845348	6.81 ( 4.34 - 10.7 )	6.78 ( 93.66 )	2.76 ( 1.09 )	6.78 ( 4.65 )
PAIN IN EXTREMITY	MUSCULOSKELETAL AND CONNECTIVE TISSUE DISORDERS	18	3590	100106	22762991	1.14 ( 0.72 - 1.81 )	1.14 ( 0.31 )	0.19 ( -1.48 )	1.14 ( 0.77 )
DYSPHAGIA	GASTROINTESTINAL DISORDERS	18	3590	29935	22833162	3.82 ( 2.41 - 6.08 )	3.81 ( 37.34 )	1.93 ( 0.26 )	3.81 ( 2.58 )
CHILLS	GENERAL DISORDERS AND ADMINISTRATION SITE CONDITIONS	18	3590	40703	22822394	2.81 ( 1.77 - 4.47 )	2.8 ( 20.89 )	1.49 ( -0.18 )	2.8 ( 1.9 )
FACE OEDEMA	GENERAL DISORDERS AND ADMINISTRATION SITE CONDITIONS	17	3591	4686	22858411	23.09 ( 14.33 - 37.22 )	22.99 ( 356.33 )	4.52 ( 2.85 )	22.91 ( 15.37 )
BLOOD CREATINE PHOSPHOKINASE INCREASED	INVESTIGATIONS	17	3591	6971	22856126	15.52 ( 9.63 - 25.01 )	15.45 ( 229.32 )	3.95 ( 2.28 )	15.42 ( 10.34 )
TRANSAMINASES INCREASED	INVESTIGATIONS	17	3591	7534	22855563	14.36 ( 8.91 - 23.14 )	14.3 ( 209.86 )	3.83 ( 2.17 )	14.27 ( 9.57 )
HEPATIC ENZYME INCREASED	INVESTIGATIONS	17	3591	26828	22836269	4.03 ( 2.5 - 6.49 )	4.02 ( 38.52 )	2 ( 0.34 )	4.01 ( 2.69 )
MOUTH ULCERATION	GASTROINTESTINAL DISORDERS	16	3592	7701	22855396	13.22 ( 8.09 - 21.61 )	13.17 ( 179.55 )	3.72 ( 2.05 )	13.14 ( 8.71 )
RASH	SKIN AND SUBCUTANEOUS TISSUE DISORDERS	16	3592	160300	22702797	0.63 ( 0.39 - 1.03 )	0.63 ( 3.44 )	-0.66 ( -2.33 )	0.63 ( 0.42 )
PLEURAL EFFUSION	RESPIRATORY, THORACIC AND MEDIASTINAL DISORDERS	16	3592	18472	22844625	5.51 ( 3.37 - 9 )	5.49 ( 58.73 )	2.46 ( 0.79 )	5.48 ( 3.64 )
HYPOAESTHESIA ORAL	GASTROINTESTINAL DISORDERS	15	3593	4488	22858609	21.26 ( 12.79 - 35.34 )	21.18 ( 287.49 )	4.4 ( 2.73 )	21.11 ( 13.8 )
AGEUSIA	NERVOUS SYSTEM DISORDERS	15	3593	8747	22854350	10.91 ( 6.57 - 18.12 )	10.87 ( 134.2 )	3.44 ( 1.77 )	10.85 ( 7.1 )
LIVER INJURY	HEPATOBILIARY DISORDERS	15	3593	10182	22852915	9.37 ( 5.64 - 15.56 )	9.34 ( 111.52 )	3.22 ( 1.55 )	9.32 ( 6.1 )
RED BLOOD CELL COUNT DECREASED	INVESTIGATIONS	15	3593	11504	22851593	8.29 ( 4.99 - 13.77 )	8.26 ( 95.68 )	3.04 ( 1.38 )	8.25 ( 5.4 )
STOMATITIS	GASTROINTESTINAL DISORDERS	15	3593	23888	22839209	3.99 ( 2.4 - 6.63 )	3.98 ( 33.47 )	1.99 ( 0.33 )	3.98 ( 2.6 )
EPISTAXIS	RESPIRATORY, THORACIC AND MEDIASTINAL DISORDERS	15	3593	24049	22839048	3.96 ( 2.39 - 6.58 )	3.95 ( 33.1 )	1.98 ( 0.32 )	3.95 ( 2.58 )
VISION BLURRED	EYE DISORDERS	15	3593	41695	22821402	2.29 ( 1.38 - 3.79 )	2.28 ( 10.79 )	1.19 ( -0.48 )	2.28 ( 1.49 )
HYPOTENSION	VASCULAR DISORDERS	14	3594	66767	22796330	1.33 ( 0.79 - 2.25 )	1.33 ( 1.14 )	0.41 ( -1.26 )	1.33 ( 0.86 )
TASTE DISORDER	NERVOUS SYSTEM DISORDERS	14	3594	14191	22848906	6.27 ( 3.71 - 10.6 )	6.25 ( 61.74 )	2.64 ( 0.98 )	6.25 ( 4.03 )
PULMONARY EMBOLISM	RESPIRATORY, THORACIC AND MEDIASTINAL DISORDERS	14	3594	23725	22839372	3.75 ( 2.22 - 6.34 )	3.74 ( 28.11 )	1.9 ( 0.24 )	3.74 ( 2.41 )
BALANCE DISORDER	NERVOUS SYSTEM DISORDERS	14	3594	28420	22834677	3.13 ( 1.85 - 5.29 )	3.12 ( 20.2 )	1.64 ( -0.02 )	3.12 ( 2.01 )
CHEST PAIN	GENERAL DISORDERS AND ADMINISTRATION SITE CONDITIONS	14	3594	51949	22811148	1.71 ( 1.01 - 2.89 )	1.71 ( 4.11 )	0.77 ( -0.89 )	1.71 ( 1.1 )
ASCITES	GASTROINTESTINAL DISORDERS	13	3595	9204	22853893	8.98 ( 5.21 - 15.48 )	8.95 ( 91.71 )	3.16 ( 1.49 )	8.94 ( 5.67 )
PULMONARY OEDEMA	RESPIRATORY, THORACIC AND MEDIASTINAL DISORDERS	13	3595	14105	22848992	5.86 ( 3.4 - 10.1 )	5.84 ( 52.13 )	2.54 ( 0.88 )	5.84 ( 3.7 )
ASPARTATE AMINOTRANSFERASE INCREASED	INVESTIGATIONS	13	3595	14840	22848257	5.57 ( 3.23 - 9.6 )	5.55 ( 48.5 )	2.47 ( 0.8 )	5.55 ( 3.52 )
OEDEMA	GENERAL DISORDERS AND ADMINISTRATION SITE CONDITIONS	13	3595	16359	22846738	5.05 ( 2.93 - 8.71 )	5.04 ( 42.04 )	2.33 ( 0.66 )	5.03 ( 3.19 )
NEUTROPHIL COUNT DECREASED	INVESTIGATIONS	13	3595	17888	22845209	4.62 ( 2.68 - 7.96 )	4.61 ( 36.69 )	2.2 ( 0.54 )	4.6 ( 2.92 )
HYPOGEUSIA	NERVOUS SYSTEM DISORDERS	12	3596	563	22862534	135.51 ( 76.43 - 240.28 )	135.06 ( 1563.58 )	7.05 ( 5.38 )	132.27 ( 81.91 )
FALL	INJURY, POISONING AND PROCEDURAL COMPLICATIONS	12	3596	113854	22749243	0.67 ( 0.38 - 1.18 )	0.67 ( 1.99 )	-0.58 ( -2.25 )	0.67 ( 0.42 )
ALOPECIA	SKIN AND SUBCUTANEOUS TISSUE DISORDERS	12	3596	72317	22790780	1.05 ( 0.6 - 1.85 )	1.05 ( 0.03 )	0.07 ( -1.59 )	1.05 ( 0.65 )
PERIPHERAL SWELLING	GENERAL DISORDERS AND ADMINISTRATION SITE CONDITIONS	12	3596	71725	22791372	1.06 ( 0.6 - 1.87 )	1.06 ( 0.04 )	0.08 ( -1.58 )	1.06 ( 0.66 )
URINARY TRACT INFECTION	INFECTIONS AND INFESTATIONS	12	3596	65607	22797490	1.16 ( 0.66 - 2.04 )	1.16 ( 0.26 )	0.21 ( -1.45 )	1.16 ( 0.72 )
CHEST DISCOMFORT	GENERAL DISORDERS AND ADMINISTRATION SITE CONDITIONS	12	3596	35277	22827820	2.16 ( 1.23 - 3.81 )	2.16 ( 7.44 )	1.11 ( -0.56 )	2.16 ( 1.34 )
INFECTION	INFECTIONS AND INFESTATIONS	11	3597	57403	22805694	1.21 ( 0.67 - 2.2 )	1.21 ( 0.42 )	0.28 ( -1.39 )	1.21 ( 0.74 )
MYALGIA	MUSCULOSKELETAL AND CONNECTIVE TISSUE DISORDERS	11	3597	50527	22812570	1.38 ( 0.76 - 2.5 )	1.38 ( 1.15 )	0.46 ( -1.2 )	1.38 ( 0.84 )
THROMBOCYTOPENIA	BLOOD AND LYMPHATIC SYSTEM DISORDERS	11	3597	38848	22824249	1.8 ( 0.99 - 3.25 )	1.79 ( 3.87 )	0.84 ( -0.82 )	1.79 ( 1.09 )
ABDOMINAL DISTENSION	GASTROINTESTINAL DISORDERS	11	3597	34400	22828697	2.03 ( 1.12 - 3.67 )	2.03 ( 5.72 )	1.02 ( -0.65 )	2.03 ( 1.23 )
METASTASES TO CENTRAL NERVOUS SYSTEM	NEOPLASMS BENIGN, MALIGNANT AND UNSPECIFIED (INCL CYSTS AND POLYPS)	10	3598	4663	22858434	13.62 ( 7.32 - 25.36 )	13.59 ( 116.4 )	3.76 ( 2.09 )	13.56 ( 8.06 )
ANXIETY	PSYCHIATRIC DISORDERS	10	3598	98573	22764524	0.64 ( 0.35 - 1.19 )	0.64 ( 1.99 )	-0.64 ( -2.3 )	0.64 ( 0.38 )
GENERAL PHYSICAL HEALTH DETERIORATION	GENERAL DISORDERS AND ADMINISTRATION SITE CONDITIONS	10	3598	44223	22818874	1.43 ( 0.77 - 2.67 )	1.43 ( 1.31 )	0.52 ( -1.15 )	1.43 ( 0.85 )
WEIGHT DECREASED	INVESTIGATIONS	10	3598	104242	22758855	0.61 ( 0.33 - 1.13 )	0.61 ( 2.54 )	-0.72 ( -2.38 )	0.61 ( 0.36 )
INSOMNIA	PSYCHIATRIC DISORDERS	10	3598	81040	22782057	0.78 ( 0.42 - 1.45 )	0.78 ( 0.61 )	-0.35 ( -2.02 )	0.78 ( 0.47 )
GAIT DISTURBANCE	GENERAL DISORDERS AND ADMINISTRATION SITE CONDITIONS	10	3598	66307	22796790	0.96 ( 0.51 - 1.78 )	0.96 ( 0.02 )	-0.07 ( -1.73 )	0.96 ( 0.57 )
BACK PAIN	MUSCULOSKELETAL AND CONNECTIVE TISSUE DISORDERS	10	3598	79826	22783271	0.79 ( 0.43 - 1.48 )	0.79 ( 0.54 )	-0.33 ( -2 )	0.79 ( 0.47 )
ABDOMINAL PAIN UPPER	GASTROINTESTINAL DISORDERS	10	3598	69582	22793515	0.91 ( 0.49 - 1.69 )	0.91 ( 0.09 )	-0.13 ( -1.8 )	0.91 ( 0.54 )
NEUROPATHY PERIPHERAL	NERVOUS SYSTEM DISORDERS	10	3598	37523	22825574	1.69 ( 0.91 - 3.15 )	1.69 ( 2.81 )	0.76 ( -0.91 )	1.69 ( 1 )
COGNITIVE DISORDER	NERVOUS SYSTEM DISORDERS	10	3598	16668	22846429	3.81 ( 2.05 - 7.09 )	3.8 ( 20.65 )	1.93 ( 0.26 )	3.8 ( 2.26 )
BLOOD TEST ABNORMAL	INVESTIGATIONS	9	3599	6764	22856333	8.45 ( 4.39 - 16.26 )	8.43 ( 58.89 )	3.07 ( 1.41 )	8.42 ( 4.87 )
SYNCOPE	NERVOUS SYSTEM DISORDERS	9	3599	30305	22832792	1.88 ( 0.98 - 3.62 )	1.88 ( 3.72 )	0.91 ( -0.75 )	1.88 ( 1.09 )
WEIGHT INCREASED	INVESTIGATIONS	9	3599	78270	22784827	0.73 ( 0.38 - 1.4 )	0.73 ( 0.91 )	-0.46 ( -2.12 )	0.73 ( 0.42 )
MALAISE	GENERAL DISORDERS AND ADMINISTRATION SITE CONDITIONS	9	3599	143076	22720021	0.4 ( 0.21 - 0.76 )	0.4 ( 8.22 )	-1.33 ( -2.99 )	0.4 ( 0.23 )
ABDOMINAL DISCOMFORT	GASTROINTESTINAL DISORDERS	9	3599	67305	22795792	0.85 ( 0.44 - 1.63 )	0.85 ( 0.25 )	-0.24 ( -1.91 )	0.85 ( 0.49 )
PARAESTHESIA	NERVOUS SYSTEM DISORDERS	9	3599	49515	22813582	1.15 ( 0.6 - 2.22 )	1.15 ( 0.18 )	0.2 ( -1.46 )	1.15 ( 0.67 )
DYSPHONIA	RESPIRATORY, THORACIC AND MEDIASTINAL DISORDERS	9	3599	21229	22841868	2.69 ( 1.4 - 5.18 )	2.69 ( 9.53 )	1.43 ( -0.24 )	2.69 ( 1.55 )
HERPES ZOSTER	INFECTIONS AND INFESTATIONS	9	3599	22680	22840417	2.52 ( 1.31 - 4.84 )	2.51 ( 8.22 )	1.33 ( -0.34 )	2.51 ( 1.45 )
DEPRESSION	PSYCHIATRIC DISORDERS	8	3600	65036	22798061	0.78 ( 0.39 - 1.56 )	0.78 ( 0.5 )	-0.36 ( -2.03 )	0.78 ( 0.44 )
HAEMORRHAGE	VASCULAR DISORDERS	8	3600	34705	22828392	1.46 ( 0.73 - 2.93 )	1.46 ( 1.16 )	0.55 ( -1.12 )	1.46 ( 0.82 )
FEELING ABNORMAL	GENERAL DISORDERS AND ADMINISTRATION SITE CONDITIONS	8	3600	77385	22785712	0.65 ( 0.33 - 1.31 )	0.66 ( 1.46 )	-0.61 ( -2.28 )	0.66 ( 0.37 )
NEOPLASM MALIGNANT	NEOPLASMS BENIGN, MALIGNANT AND UNSPECIFIED (INCL CYSTS AND POLYPS)	8	3600	31856	22831241	1.59 ( 0.8 - 3.19 )	1.59 ( 1.76 )	0.67 ( -1 )	1.59 ( 0.89 )
SEPSIS	INFECTIONS AND INFESTATIONS	8	3600	36624	22826473	1.39 ( 0.69 - 2.77 )	1.38 ( 0.85 )	0.47 ( -1.2 )	1.38 ( 0.77 )
COVID-19	INFECTIONS AND INFESTATIONS	8	3600	164746	22698351	0.31 ( 0.15 - 0.61 )	0.31 ( 12.55 )	-1.7 ( -3.37 )	0.31 ( 0.17 )
DISCOMFORT	GENERAL DISORDERS AND ADMINISTRATION SITE CONDITIONS	8	3600	27822	22835275	1.82 ( 0.91 - 3.65 )	1.82 ( 2.97 )	0.87 ( -0.8 )	1.82 ( 1.02 )
LEUKOPENIA	BLOOD AND LYMPHATIC SYSTEM DISORDERS	8	3600	17257	22845840	2.94 ( 1.47 - 5.89 )	2.94 ( 10.23 )	1.55 ( -0.11 )	2.94 ( 1.64 )
HYPONATRAEMIA	METABOLISM AND NUTRITION DISORDERS	8	3600	17617	22845480	2.88 ( 1.44 - 5.77 )	2.88 ( 9.8 )	1.52 ( -0.14 )	2.88 ( 1.61 )
DYSGEUSIA	NERVOUS SYSTEM DISORDERS	8	3600	21139	22841958	2.4 ( 1.2 - 4.81 )	2.4 ( 6.52 )	1.26 ( -0.41 )	2.4 ( 1.34 )
HYDROTHORAX	RESPIRATORY, THORACIC AND MEDIASTINAL DISORDERS	7	3601	312	22862785	142.45 ( 67.3 - 301.49 )	142.17 ( 959.73 )	7.12 ( 5.45 )	139.07 ( 74.26 )
HYPERPYREXIA	GENERAL DISORDERS AND ADMINISTRATION SITE CONDITIONS	7	3601	1419	22861678	31.32 ( 14.89 - 65.86 )	31.26 ( 204.05 )	4.96 ( 3.29 )	31.11 ( 16.7 )
EYELID OEDEMA	EYE DISORDERS	7	3601	1887	22861210	23.55 ( 11.2 - 49.5 )	23.51 ( 150.3 )	4.55 ( 2.88 )	23.42 ( 12.58 )
METASTASES TO BONE	NEOPLASMS BENIGN, MALIGNANT AND UNSPECIFIED (INCL CYSTS AND POLYPS)	7	3601	6580	22856517	6.75 ( 3.22 - 14.18 )	6.74 ( 34.2 )	2.75 ( 1.08 )	6.74 ( 3.62 )
MALIGNANT NEOPLASM PROGRESSION	NEOPLASMS BENIGN, MALIGNANT AND UNSPECIFIED (INCL CYSTS AND POLYPS)	7	3601	40503	22822594	1.1 ( 0.52 - 2.3 )	1.1 ( 0.06 )	0.13 ( -1.54 )	1.1 ( 0.59 )
ABDOMINAL PAIN	GASTROINTESTINAL DISORDERS	7	3601	77683	22785414	0.57 ( 0.27 - 1.2 )	0.57 ( 2.26 )	-0.81 ( -2.47 )	0.57 ( 0.31 )
DRUG INTOLERANCE	GENERAL DISORDERS AND ADMINISTRATION SITE CONDITIONS	7	3601	46271	22816826	0.96 ( 0.46 - 2.01 )	0.96 ( 0.01 )	-0.06 ( -1.73 )	0.96 ( 0.52 )
LOSS OF CONSCIOUSNESS	NERVOUS SYSTEM DISORDERS	7	3601	36876	22826221	1.2 ( 0.57 - 2.53 )	1.2 ( 0.24 )	0.27 ( -1.4 )	1.2 ( 0.65 )
POOR QUALITY SLEEP	PSYCHIATRIC DISORDERS	7	3601	8111	22854986	5.48 ( 2.61 - 11.5 )	5.47 ( 25.55 )	2.45 ( 0.78 )	5.46 ( 2.94 )
PANCYTOPENIA	BLOOD AND LYMPHATIC SYSTEM DISORDERS	7	3601	17817	22845280	2.49 ( 1.19 - 5.23 )	2.49 ( 6.24 )	1.32 ( -0.35 )	2.49 ( 1.34 )
LUNG DISORDER	RESPIRATORY, THORACIC AND MEDIASTINAL DISORDERS	7	3601	17933	22845164	2.48 ( 1.18 - 5.2 )	2.47 ( 6.15 )	1.31 ( -0.36 )	2.47 ( 1.33 )
ALANINE AMINOTRANSFERASE INCREASED	INVESTIGATIONS	7	3601	18005	22845092	2.47 ( 1.17 - 5.18 )	2.46 ( 6.09 )	1.3 ( -0.37 )	2.46 ( 1.32 )
BONE PAIN	MUSCULOSKELETAL AND CONNECTIVE TISSUE DISORDERS	7	3601	19039	22844058	2.33 ( 1.11 - 4.9 )	2.33 ( 5.32 )	1.22 ( -0.45 )	2.33 ( 1.25 )
PULMONARY TUBERCULOSIS	INFECTIONS AND INFESTATIONS	6	3602	1013	22862084	37.59 ( 16.84 - 83.93 )	37.53 ( 212.11 )	5.22 ( 3.55 )	37.32 ( 19.06 )
BLOOD SODIUM DECREASED	INVESTIGATIONS	6	3602	5843	22857254	6.52 ( 2.92 - 14.52 )	6.51 ( 27.94 )	2.7 ( 1.03 )	6.5 ( 3.33 )
LYMPHOPENIA	BLOOD AND LYMPHATIC SYSTEM DISORDERS	6	3602	5947	22857150	6.4 ( 2.87 - 14.27 )	6.39 ( 27.28 )	2.68 ( 1.01 )	6.39 ( 3.27 )
CONFUSIONAL STATE	PSYCHIATRIC DISORDERS	6	3602	49527	22813570	0.77 ( 0.34 - 1.71 )	0.77 ( 0.42 )	-0.38 ( -2.05 )	0.77 ( 0.39 )
DYSPEPSIA	GASTROINTESTINAL DISORDERS	6	3602	31348	22831749	1.21 ( 0.54 - 2.7 )	1.21 ( 0.22 )	0.28 ( -1.39 )	1.21 ( 0.62 )
INTENTIONAL PRODUCT MISUSE	INJURY, POISONING AND PROCEDURAL COMPLICATIONS	6	3602	31412	22831685	1.21 ( 0.54 - 2.7 )	1.21 ( 0.22 )	0.28 ( -1.39 )	1.21 ( 0.62 )
HEART RATE INCREASED	INVESTIGATIONS	6	3602	34702	22828395	1.1 ( 0.49 - 2.44 )	1.1 ( 0.05 )	0.13 ( -1.53 )	1.1 ( 0.56 )
MEMORY IMPAIRMENT	NERVOUS SYSTEM DISORDERS	6	3602	50360	22812737	0.75 ( 0.34 - 1.68 )	0.75 ( 0.48 )	-0.41 ( -2.07 )	0.76 ( 0.39 )
LIVER FUNCTION TEST INCREASED	INVESTIGATIONS	6	3602	10244	22852853	3.72 ( 1.67 - 8.28 )	3.71 ( 11.88 )	1.89 ( 0.22 )	3.71 ( 1.9 )
BLOOD CALCITONIN INCREASED	INVESTIGATIONS	5	3603	40	22863057	793.2 ( 312.87 - 2010.93 )	792.1 ( 3511.56 )	9.46 ( 7.74 )	704.2 ( 323.33 )
CARCINOEMBRYONIC ANTIGEN INCREASED	INVESTIGATIONS	5	3603	811	22862286	39.12 ( 16.23 - 94.3 )	39.07 ( 184.34 )	5.28 ( 3.61 )	38.83 ( 18.6 )
HEPATITIS B	INFECTIONS AND INFESTATIONS	5	3603	1485	22861612	21.36 ( 8.87 - 51.44 )	21.34 ( 96.6 )	4.41 ( 2.74 )	21.27 ( 10.2 )
MUSCULOSKELETAL CHEST PAIN	MUSCULOSKELETAL AND CONNECTIVE TISSUE DISORDERS	5	3603	5414	22857683	5.86 ( 2.44 - 14.09 )	5.85 ( 20.1 )	2.55 ( 0.88 )	5.85 ( 2.81 )
POLLAKIURIA	RENAL AND URINARY DISORDERS	5	3603	13208	22849889	2.4 ( 1 - 5.77 )	2.4 ( 4.08 )	1.26 ( -0.4 )	2.4 ( 1.15 )
TOOTHACHE	GASTROINTESTINAL DISORDERS	5	3603	6013	22857084	5.28 ( 2.19 - 12.69 )	5.27 ( 17.29 )	2.4 ( 0.73 )	5.27 ( 2.53 )
CELLULITIS	INFECTIONS AND INFESTATIONS	5	3603	16949	22846148	1.87 ( 0.78 - 4.5 )	1.87 ( 2.02 )	0.9 ( -0.76 )	1.87 ( 0.9 )
SWELLING	GENERAL DISORDERS AND ADMINISTRATION SITE CONDITIONS	5	3603	37928	22825169	0.84 ( 0.35 - 2.01 )	0.84 ( 0.16 )	-0.26 ( -1.93 )	0.84 ( 0.4 )
PRODUCTIVE COUGH	RESPIRATORY, THORACIC AND MEDIASTINAL DISORDERS	5	3603	20761	22842336	1.53 ( 0.64 - 3.67 )	1.53 ( 0.91 )	0.61 ( -1.06 )	1.53 ( 0.73 )
SOMNOLENCE	NERVOUS SYSTEM DISORDERS	5	3603	65308	22797789	0.48 ( 0.2 - 1.16 )	0.49 ( 2.74 )	-1.04 ( -2.71 )	0.49 ( 0.23 )
DRUG HYPERSENSITIVITY	IMMUNE SYSTEM DISORDERS	5	3603	67349	22795748	0.47 ( 0.2 - 1.13 )	0.47 ( 2.99 )	-1.09 ( -2.75 )	0.47 ( 0.23 )
SWELLING FACE	GENERAL DISORDERS AND ADMINISTRATION SITE CONDITIONS	5	3603	19467	22843630	1.63 ( 0.68 - 3.92 )	1.63 ( 1.21 )	0.7 ( -0.96 )	1.63 ( 0.78 )
THROMBOSIS	VASCULAR DISORDERS	5	3603	28340	22834757	1.12 ( 0.47 - 2.69 )	1.12 ( 0.06 )	0.16 ( -1.51 )	1.12 ( 0.54 )
RENAL FAILURE	RENAL AND URINARY DISORDERS	5	3603	44720	22818377	0.71 ( 0.29 - 1.7 )	0.71 ( 0.6 )	-0.5 ( -2.16 )	0.71 ( 0.34 )
METASTASES TO LIVER	NEOPLASMS BENIGN, MALIGNANT AND UNSPECIFIED (INCL CYSTS AND POLYPS)	5	3603	6393	22856704	4.96 ( 2.06 - 11.93 )	4.96 ( 15.78 )	2.31 ( 0.64 )	4.95 ( 2.38 )
ILL-DEFINED DISORDER	GENERAL DISORDERS AND ADMINISTRATION SITE CONDITIONS	5	3603	34552	22828545	0.92 ( 0.38 - 2.2 )	0.92 ( 0.04 )	-0.13 ( -1.79 )	0.92 ( 0.44 )
CONDITION AGGRAVATED	GENERAL DISORDERS AND ADMINISTRATION SITE CONDITIONS	5	3603	139162	22723935	0.23 ( 0.09 - 0.54 )	0.23 ( 13.18 )	-2.13 ( -3.8 )	0.23 ( 0.11 )
MYOCARDIAL INFARCTION	CARDIAC DISORDERS	5	3603	31799	22831298	1 ( 0.41 - 2.4 )	1 ( 0 )	-0.01 ( -1.67 )	1 ( 0.48 )
FLATULENCE	GASTROINTESTINAL DISORDERS	5	3603	18570	22844527	1.71 ( 0.71 - 4.1 )	1.71 ( 1.46 )	0.77 ( -0.9 )	1.71 ( 0.82 )
HEAD DISCOMFORT	NERVOUS SYSTEM DISORDERS	5	3603	7223	22855874	4.39 ( 1.83 - 10.56 )	4.39 ( 13.07 )	2.13 ( 0.47 )	4.38 ( 2.1 )
RENAL INJURY	RENAL AND URINARY DISORDERS	5	3603	16475	22846622	1.92 ( 0.8 - 4.63 )	1.92 ( 2.22 )	0.94 ( -0.72 )	1.92 ( 0.92 )
RESPIRATORY FAILURE	RESPIRATORY, THORACIC AND MEDIASTINAL DISORDERS	5	3603	21409	22841688	1.48 ( 0.62 - 3.56 )	1.48 ( 0.78 )	0.57 ( -1.1 )	1.48 ( 0.71 )
GASTRITIS	GASTROINTESTINAL DISORDERS	5	3603	7796	22855301	4.07 ( 1.69 - 9.78 )	4.06 ( 11.55 )	2.02 ( 0.36 )	4.06 ( 1.95 )
HAEMOPTYSIS	RESPIRATORY, THORACIC AND MEDIASTINAL DISORDERS	5	3603	8822	22854275	3.6 ( 1.5 - 8.64 )	3.59 ( 9.35 )	1.84 ( 0.18 )	3.59 ( 1.72 )
LABORATORY TEST ABNORMAL	INVESTIGATIONS	5	3603	10410	22852687	3.05 ( 1.27 - 7.33 )	3.04 ( 6.86 )	1.61 ( -0.06 )	3.04 ( 1.46 )
HYPOXIA	RESPIRATORY, THORACIC AND MEDIASTINAL DISORDERS	5	3603	12580	22850517	2.52 ( 1.05 - 6.06 )	2.52 ( 4.58 )	1.33 ( -0.33 )	2.52 ( 1.21 )
CYSTITIS BACTERIAL	INFECTIONS AND INFESTATIONS	4	3604	184	22862913	137.91 ( 51.19 - 371.56 )	137.76 ( 531.5 )	7.08 ( 5.4 )	134.85 ( 58.84 )
HYPERURICAEMIA	METABOLISM AND NUTRITION DISORDERS	4	3604	1417	22861680	17.91 ( 6.71 - 47.8 )	17.89 ( 63.6 )	4.16 ( 2.49 )	17.84 ( 7.84 )
LUNG OPACITY	RESPIRATORY, THORACIC AND MEDIASTINAL DISORDERS	4	3604	1919	22861178	13.22 ( 4.95 - 35.28 )	13.21 ( 45.05 )	3.72 ( 2.05 )	13.18 ( 5.8 )
METASTASES TO LYMPH NODES	NEOPLASMS BENIGN, MALIGNANT AND UNSPECIFIED (INCL CYSTS AND POLYPS)	4	3604	2511	22860586	10.1 ( 3.79 - 26.96 )	10.09 ( 32.73 )	3.33 ( 1.67 )	10.08 ( 4.43 )
TUMOUR MARKER INCREASED	INVESTIGATIONS	4	3604	2538	22860559	10 ( 3.75 - 26.67 )	9.99 ( 32.3 )	3.32 ( 1.65 )	9.97 ( 4.39 )
HYPOALBUMINAEMIA	METABOLISM AND NUTRITION DISORDERS	4	3604	2782	22860315	9.12 ( 3.42 - 24.33 )	9.11 ( 28.85 )	3.19 ( 1.52 )	9.1 ( 4 )
PYELONEPHRITIS	INFECTIONS AND INFESTATIONS	4	3604	3102	22859995	8.18 ( 3.07 - 21.82 )	8.17 ( 25.15 )	3.03 ( 1.36 )	8.16 ( 3.59 )
BRONCHOPULMONARY ASPERGILLOSIS	INFECTIONS AND INFESTATIONS	4	3604	3173	22859924	8 ( 3 - 21.33 )	7.99 ( 24.43 )	3 ( 1.33 )	7.98 ( 3.51 )
PETECHIAE	SKIN AND SUBCUTANEOUS TISSUE DISORDERS	4	3604	3177	22859920	7.99 ( 2.99 - 21.3 )	7.98 ( 24.39 )	2.99 ( 1.33 )	7.97 ( 3.51 )
TUMOUR LYSIS SYNDROME	METABOLISM AND NUTRITION DISORDERS	4	3604	3630	22859467	6.99 ( 2.62 - 18.64 )	6.98 ( 20.48 )	2.8 ( 1.14 )	6.98 ( 3.07 )
GENERALISED OEDEMA	GENERAL DISORDERS AND ADMINISTRATION SITE CONDITIONS	4	3604	3665	22859432	6.92 ( 2.6 - 18.46 )	6.92 ( 20.22 )	2.79 ( 1.12 )	6.91 ( 3.04 )
PERIORBITAL SWELLING	EYE DISORDERS	4	3604	3695	22859402	6.87 ( 2.57 - 18.31 )	6.86 ( 20 )	2.78 ( 1.11 )	6.85 ( 3.02 )
BLOOD CALCIUM DECREASED	INVESTIGATIONS	4	3604	3920	22859177	6.47 ( 2.43 - 17.26 )	6.47 ( 18.47 )	2.69 ( 1.02 )	6.46 ( 2.84 )
PNEUMOCYSTIS JIROVECII PNEUMONIA	INFECTIONS AND INFESTATIONS	4	3604	4433	22858664	5.72 ( 2.15 - 15.26 )	5.72 ( 15.56 )	2.51 ( 0.85 )	5.71 ( 2.51 )
TACHYPNOEA	RESPIRATORY, THORACIC AND MEDIASTINAL DISORDERS	4	3604	4938	22858159	5.14 ( 1.93 - 13.7 )	5.13 ( 13.3 )	2.36 ( 0.69 )	5.13 ( 2.26 )
PNEUMOTHORAX	RESPIRATORY, THORACIC AND MEDIASTINAL DISORDERS	4	3604	5784	22857313	4.39 ( 1.64 - 11.7 )	4.38 ( 10.44 )	2.13 ( 0.46 )	4.38 ( 1.93 )
DYSURIA	RENAL AND URINARY DISORDERS	4	3604	11612	22851485	2.18 ( 0.82 - 5.82 )	2.18 ( 2.56 )	1.13 ( -0.54 )	2.18 ( 0.96 )
OROPHARYNGEAL PAIN	RESPIRATORY, THORACIC AND MEDIASTINAL DISORDERS	4	3604	36610	22826487	0.69 ( 0.26 - 1.84 )	0.69 ( 0.55 )	-0.53 ( -2.2 )	0.69 ( 0.3 )
CONTUSION	INJURY, POISONING AND PROCEDURAL COMPLICATIONS	4	3604	33721	22829376	0.75 ( 0.28 - 2 )	0.75 ( 0.33 )	-0.41 ( -2.08 )	0.75 ( 0.33 )
MUSCLE SPASMS	MUSCULOSKELETAL AND CONNECTIVE TISSUE DISORDERS	4	3604	56851	22806246	0.45 ( 0.17 - 1.19 )	0.45 ( 2.76 )	-1.17 ( -2.83 )	0.45 ( 0.2 )
ILLNESS	GENERAL DISORDERS AND ADMINISTRATION SITE CONDITIONS	4	3604	72875	22790222	0.35 ( 0.13 - 0.93 )	0.35 ( 4.91 )	-1.52 ( -3.19 )	0.35 ( 0.15 )
CARDIAC DISORDER	CARDIAC DISORDERS	4	3604	30836	22832261	0.82 ( 0.31 - 2.19 )	0.82 ( 0.15 )	-0.28 ( -1.95 )	0.82 ( 0.36 )
DEHYDRATION	METABOLISM AND NUTRITION DISORDERS	4	3604	38746	22824351	0.65 ( 0.25 - 1.74 )	0.65 ( 0.73 )	-0.61 ( -2.28 )	0.65 ( 0.29 )
CEREBROVASCULAR ACCIDENT	NERVOUS SYSTEM DISORDERS	4	3604	42866	22820231	0.59 ( 0.22 - 1.58 )	0.59 ( 1.13 )	-0.76 ( -2.42 )	0.59 ( 0.26 )
HAEMATOCHEZIA	GASTROINTESTINAL DISORDERS	4	3604	24246	22838851	1.05 ( 0.39 - 2.79 )	1.05 ( 0.01 )	0.06 ( -1.6 )	1.05 ( 0.46 )
DRY SKIN	SKIN AND SUBCUTANEOUS TISSUE DISORDERS	4	3604	55435	22807662	0.46 ( 0.17 - 1.22 )	0.46 ( 2.58 )	-1.13 ( -2.8 )	0.46 ( 0.2 )
RHABDOMYOLYSIS	MUSCULOSKELETAL AND CONNECTIVE TISSUE DISORDERS	4	3604	11126	22851971	2.28 ( 0.85 - 6.08 )	2.28 ( 2.87 )	1.19 ( -0.48 )	2.28 ( 1 )
CEREBRAL INFARCTION	NERVOUS SYSTEM DISORDERS	4	3604	6540	22856557	3.88 ( 1.45 - 10.34 )	3.88 ( 8.53 )	1.95 ( 0.29 )	3.87 ( 1.71 )
ACUTE KIDNEY INJURY	RENAL AND URINARY DISORDERS	4	3604	69680	22793417	0.36 ( 0.14 - 0.97 )	0.36 ( 4.46 )	-1.46 ( -3.13 )	0.36 ( 0.16 )
AMNESIA	NERVOUS SYSTEM DISORDERS	4	3604	18374	22844723	1.38 ( 0.52 - 3.68 )	1.38 ( 0.42 )	0.46 ( -1.2 )	1.38 ( 0.61 )
NASOPHARYNGITIS	INFECTIONS AND INFESTATIONS	4	3604	73833	22789264	0.34 ( 0.13 - 0.91 )	0.34 ( 5.04 )	-1.54 ( -3.21 )	0.34 ( 0.15 )
FEBRILE NEUTROPENIA	BLOOD AND LYMPHATIC SYSTEM DISORDERS	4	3604	25991	22837106	0.98 ( 0.37 - 2.6 )	0.98 ( 0 )	-0.04 ( -1.7 )	0.98 ( 0.43 )
HYPOTHYROIDISM	ENDOCRINE DISORDERS	4	3604	12567	22850530	2.02 ( 0.76 - 5.38 )	2.02 ( 2.05 )	1.01 ( -0.65 )	2.02 ( 0.89 )
NEOPLASM PROGRESSION	NEOPLASMS BENIGN, MALIGNANT AND UNSPECIFIED (INCL CYSTS AND POLYPS)	4	3604	19613	22843484	1.29 ( 0.48 - 3.45 )	1.29 ( 0.26 )	0.37 ( -1.3 )	1.29 ( 0.57 )
IMMUNODEFICIENCY	IMMUNE SYSTEM DISORDERS	4	3604	7147	22855950	3.55 ( 1.33 - 9.46 )	3.55 ( 7.31 )	1.83 ( 0.16 )	3.55 ( 1.56 )
PERICARDIAL EFFUSION	CARDIAC DISORDERS	4	3604	7619	22855478	3.33 ( 1.25 - 8.88 )	3.33 ( 6.51 )	1.73 ( 0.07 )	3.33 ( 1.46 )
ECZEMA	SKIN AND SUBCUTANEOUS TISSUE DISORDERS	4	3604	21105	22841992	1.2 ( 0.45 - 3.2 )	1.2 ( 0.13 )	0.26 ( -1.4 )	1.2 ( 0.53 )
OVARIAN MASS	REPRODUCTIVE SYSTEM AND BREAST DISORDERS	3	3605	235	22862862	80.96 ( 25.91 - 252.96 )	80.9 ( 233.74 )	6.32 ( 4.64 )	79.89 ( 30.8 )
LABILE BLOOD PRESSURE	VASCULAR DISORDERS	3	3605	272	22862825	69.95 ( 22.41 - 218.34 )	69.89 ( 201.5 )	6.11 ( 4.44 )	69.14 ( 26.67 )
FUNGAL FOOT INFECTION	INFECTIONS AND INFESTATIONS	3	3605	316	22862781	60.21 ( 19.31 - 187.78 )	60.16 ( 172.89 )	5.9 ( 4.22 )	59.6 ( 23.01 )
MYOCARDIAL INJURY	CARDIAC DISORDERS	3	3605	516	22862581	36.87 ( 11.85 - 114.76 )	36.84 ( 104 )	5.2 ( 3.52 )	36.63 ( 14.17 )
BLOOD PHOSPHORUS INCREASED	INVESTIGATIONS	3	3605	928	22862169	20.5 ( 6.6 - 63.71 )	20.49 ( 55.43 )	4.35 ( 2.68 )	20.42 ( 7.91 )
PROTEIN TOTAL DECREASED	INVESTIGATIONS	3	3605	956	22862141	19.9 ( 6.4 - 61.84 )	19.89 ( 53.64 )	4.31 ( 2.64 )	19.83 ( 7.68 )
LIVER ABSCESS	INFECTIONS AND INFESTATIONS	3	3605	1147	22861950	16.59 ( 5.34 - 51.53 )	16.57 ( 43.79 )	4.05 ( 2.38 )	16.53 ( 6.4 )
METASTATIC NEOPLASM	NEOPLASMS BENIGN, MALIGNANT AND UNSPECIFIED (INCL CYSTS AND POLYPS)	3	3605	1284	22861813	14.82 ( 4.77 - 46.02 )	14.81 ( 38.53 )	3.88 ( 2.22 )	14.77 ( 5.72 )
LOCALISED OEDEMA	GENERAL DISORDERS AND ADMINISTRATION SITE CONDITIONS	3	3605	1341	22861756	14.19 ( 4.57 - 44.07 )	14.18 ( 36.66 )	3.82 ( 2.15 )	14.15 ( 5.48 )
ONYCHOMADESIS	SKIN AND SUBCUTANEOUS TISSUE DISORDERS	3	3605	1366	22861731	13.93 ( 4.48 - 43.26 )	13.92 ( 35.89 )	3.8 ( 2.13 )	13.89 ( 5.38 )
HAEMOGLOBIN INCREASED	INVESTIGATIONS	3	3605	1625	22861472	11.71 ( 3.77 - 36.36 )	11.7 ( 29.3 )	3.55 ( 1.88 )	11.68 ( 4.53 )
INTESTINAL HAEMORRHAGE	GASTROINTESTINAL DISORDERS	3	3605	1800	22861297	10.57 ( 3.4 - 32.82 )	10.56 ( 25.93 )	3.4 ( 1.73 )	10.55 ( 4.09 )
RENAL FUNCTION TEST ABNORMAL	INVESTIGATIONS	3	3605	1884	22861213	10.1 ( 3.25 - 31.35 )	10.09 ( 24.53 )	3.33 ( 1.66 )	10.08 ( 3.9 )
NASAL DRYNESS	RESPIRATORY, THORACIC AND MEDIASTINAL DISORDERS	3	3605	2043	22861054	9.31 ( 3 - 28.91 )	9.31 ( 22.21 )	3.22 ( 1.55 )	9.29 ( 3.6 )
ENTEROCOLITIS	GASTROINTESTINAL DISORDERS	3	3605	2285	22860812	8.33 ( 2.68 - 25.85 )	8.32 ( 19.3 )	3.05 ( 1.39 )	8.31 ( 3.22 )
SUDDEN DEATH	GENERAL DISORDERS AND ADMINISTRATION SITE CONDITIONS	3	3605	2357	22860740	8.07 ( 2.6 - 25.06 )	8.07 ( 18.55 )	3.01 ( 1.34 )	8.06 ( 3.12 )
METASTASIS	NEOPLASMS BENIGN, MALIGNANT AND UNSPECIFIED (INCL CYSTS AND POLYPS)	3	3605	2653	22860444	7.17 ( 2.31 - 22.26 )	7.17 ( 15.9 )	2.84 ( 1.17 )	7.16 ( 2.77 )
TROPONIN INCREASED	INVESTIGATIONS	3	3605	2702	22860395	7.04 ( 2.27 - 21.85 )	7.04 ( 15.52 )	2.81 ( 1.15 )	7.03 ( 2.72 )
OESOPHAGITIS	GASTROINTESTINAL DISORDERS	3	3605	2902	22860195	6.56 ( 2.11 - 20.35 )	6.55 ( 14.1 )	2.71 ( 1.04 )	6.55 ( 2.54 )
MYOSITIS	MUSCULOSKELETAL AND CONNECTIVE TISSUE DISORDERS	3	3605	2970	22860127	6.41 ( 2.06 - 19.88 )	6.4 ( 13.66 )	2.68 ( 1.01 )	6.4 ( 2.48 )
INITIAL INSOMNIA	PSYCHIATRIC DISORDERS	3	3605	3326	22859771	5.72 ( 1.84 - 17.75 )	5.72 ( 11.66 )	2.51 ( 0.85 )	5.71 ( 2.21 )
SWELLING OF EYELID	EYE DISORDERS	3	3605	3758	22859339	5.06 ( 1.63 - 15.71 )	5.06 ( 9.76 )	2.34 ( 0.67 )	5.06 ( 1.96 )
ELECTROLYTE IMBALANCE	METABOLISM AND NUTRITION DISORDERS	3	3605	4061	22859036	4.68 ( 1.51 - 14.54 )	4.68 ( 8.68 )	2.23 ( 0.56 )	4.68 ( 1.81 )
ORAL CANDIDIASIS	INFECTIONS AND INFESTATIONS	3	3605	4502	22858595	4.23 ( 1.36 - 13.11 )	4.22 ( 7.37 )	2.08 ( 0.41 )	4.22 ( 1.64 )
PLATELET COUNT INCREASED	INVESTIGATIONS	3	3605	5402	22857695	3.52 ( 1.13 - 10.93 )	3.52 ( 5.41 )	1.81 ( 0.15 )	3.52 ( 1.36 )
IMPAIRED HEALING	GENERAL DISORDERS AND ADMINISTRATION SITE CONDITIONS	3	3605	11173	22851924	1.7 ( 0.55 - 5.28 )	1.7 ( 0.87 )	0.77 ( -0.9 )	1.7 ( 0.66 )
GASTROOESOPHAGEAL REFLUX DISEASE	GASTROINTESTINAL DISORDERS	3	3605	25632	22837465	0.74 ( 0.24 - 2.3 )	0.74 ( 0.27 )	-0.43 ( -2.1 )	0.74 ( 0.29 )
HYPERSOMNIA	NERVOUS SYSTEM DISORDERS	3	3605	10071	22853026	1.89 ( 0.61 - 5.86 )	1.89 ( 1.25 )	0.92 ( -0.75 )	1.89 ( 0.73 )
PRODUCT DOSE OMISSION ISSUE	INJURY, POISONING AND PROCEDURAL COMPLICATIONS	3	3605	200264	22662833	0.09 ( 0.03 - 0.29 )	0.09 ( 26.12 )	-3.4 ( -5.06 )	0.09 ( 0.04 )
RIB FRACTURE	INJURY, POISONING AND PROCEDURAL COMPLICATIONS	3	3605	7469	22855628	2.55 ( 0.82 - 7.9 )	2.55 ( 2.81 )	1.35 ( -0.32 )	2.54 ( 0.99 )
PALLOR	VASCULAR DISORDERS	3	3605	10289	22852808	1.85 ( 0.6 - 5.73 )	1.85 ( 1.17 )	0.89 ( -0.78 )	1.85 ( 0.72 )
WHITE BLOOD CELL COUNT INCREASED	INVESTIGATIONS	3	3605	11355	22851742	1.67 ( 0.54 - 5.2 )	1.67 ( 0.81 )	0.74 ( -0.92 )	1.67 ( 0.65 )
BLOOD POTASSIUM DECREASED	INVESTIGATIONS	3	3605	9839	22853258	1.93 ( 0.62 - 6 )	1.93 ( 1.35 )	0.95 ( -0.72 )	1.93 ( 0.75 )
BLOOD PRESSURE FLUCTUATION	VASCULAR DISORDERS	3	3605	13235	22849862	1.44 ( 0.46 - 4.46 )	1.44 ( 0.4 )	0.52 ( -1.14 )	1.44 ( 0.56 )
HIP FRACTURE	INJURY, POISONING AND PROCEDURAL COMPLICATIONS	3	3605	11010	22852087	1.73 ( 0.56 - 5.36 )	1.73 ( 0.92 )	0.79 ( -0.88 )	1.73 ( 0.67 )
INTENTIONAL DOSE OMISSION	INJURY, POISONING AND PROCEDURAL COMPLICATIONS	3	3605	14932	22848165	1.27 ( 0.41 - 3.95 )	1.27 ( 0.18 )	0.35 ( -1.32 )	1.27 ( 0.49 )
HEPATIC FAILURE	HEPATOBILIARY DISORDERS	3	3605	7980	22855117	2.38 ( 0.77 - 7.4 )	2.38 ( 2.41 )	1.25 ( -0.41 )	2.38 ( 0.92 )
CHRONIC KIDNEY DISEASE	RENAL AND URINARY DISORDERS	3	3605	40660	22822437	0.47 ( 0.15 - 1.45 )	0.47 ( 1.82 )	-1.1 ( -2.76 )	0.47 ( 0.18 )
FUNGAL INFECTION	INFECTIONS AND INFESTATIONS	3	3605	11964	22851133	1.59 ( 0.51 - 4.93 )	1.59 ( 0.66 )	0.67 ( -1 )	1.59 ( 0.62 )
MOVEMENT DISORDER	NERVOUS SYSTEM DISORDERS	3	3605	10515	22852582	1.81 ( 0.58 - 5.61 )	1.81 ( 1.08 )	0.85 ( -0.81 )	1.81 ( 0.7 )
CARDIAC FAILURE	CARDIAC DISORDERS	3	3605	27148	22835949	0.7 ( 0.23 - 2.17 )	0.7 ( 0.39 )	-0.51 ( -2.18 )	0.7 ( 0.27 )
DYSSTASIA	NERVOUS SYSTEM DISORDERS	3	3605	10341	22852756	1.84 ( 0.59 - 5.71 )	1.84 ( 1.15 )	0.88 ( -0.79 )	1.84 ( 0.71 )
FLUID RETENTION	METABOLISM AND NUTRITION DISORDERS	3	3605	16747	22846350	1.14 ( 0.37 - 3.52 )	1.14 ( 0.05 )	0.18 ( -1.48 )	1.14 ( 0.44 )
BACTERIAL INFECTION	INFECTIONS AND INFESTATIONS	3	3605	7113	22855984	2.67 ( 0.86 - 8.3 )	2.67 ( 3.14 )	1.42 ( -0.25 )	2.67 ( 1.04 )
HEPATOTOXICITY	HEPATOBILIARY DISORDERS	3	3605	9025	22854072	2.11 ( 0.68 - 6.54 )	2.11 ( 1.74 )	1.07 ( -0.59 )	2.11 ( 0.82 )
GLAUCOMA	EYE DISORDERS	3	3605	6647	22856450	2.86 ( 0.92 - 8.88 )	2.86 ( 3.63 )	1.52 ( -0.15 )	2.86 ( 1.11 )
SEASONAL ALLERGY	IMMUNE SYSTEM DISORDERS	3	3605	7365	22855732	2.58 ( 0.83 - 8.01 )	2.58 ( 2.91 )	1.37 ( -0.3 )	2.58 ( 1 )
THERAPEUTIC RESPONSE UNEXPECTED	GENERAL DISORDERS AND ADMINISTRATION SITE CONDITIONS	3	3605	14254	22848843	1.33 ( 0.43 - 4.14 )	1.33 ( 0.25 )	0.42 ( -1.25 )	1.33 ( 0.52 )
MUSCULOSKELETAL STIFFNESS	MUSCULOSKELETAL AND CONNECTIVE TISSUE DISORDERS	3	3605	36623	22826474	0.52 ( 0.17 - 1.61 )	0.52 ( 1.34 )	-0.95 ( -2.61 )	0.52 ( 0.2 )
TINNITUS	EAR AND LABYRINTH DISORDERS	3	3605	14258	22848839	1.33 ( 0.43 - 4.14 )	1.33 ( 0.25 )	0.41 ( -1.25 )	1.33 ( 0.52 )
APHASIA	NERVOUS SYSTEM DISORDERS	3	3605	9297	22853800	2.05 ( 0.66 - 6.35 )	2.04 ( 1.6 )	1.03 ( -0.64 )	2.04 ( 0.79 )
CANDIDA INFECTION	INFECTIONS AND INFESTATIONS	3	3605	7322	22855775	2.6 ( 0.84 - 8.06 )	2.6 ( 2.94 )	1.38 ( -0.29 )	2.6 ( 1.01 )
ERYTHEMA	SKIN AND SUBCUTANEOUS TISSUE DISORDERS	3	3605	73048	22790049	0.26 ( 0.08 - 0.81 )	0.26 ( 6.33 )	-1.94 ( -3.61 )	0.26 ( 0.1 )
ORAL PAIN	GASTROINTESTINAL DISORDERS	3	3605	7754	22855343	2.45 ( 0.79 - 7.61 )	2.45 ( 2.58 )	1.29 ( -0.37 )	2.45 ( 0.95 )
PALMAR-PLANTAR ERYTHRODYSAESTHESIA SYNDROME	SKIN AND SUBCUTANEOUS TISSUE DISORDERS	3	3605	8779	22854318	2.17 ( 0.7 - 6.72 )	2.17 ( 1.88 )	1.11 ( -0.55 )	2.17 ( 0.84 )
HYPERHIDROSIS	SKIN AND SUBCUTANEOUS TISSUE DISORDERS	3	3605	38422	22824675	0.49 ( 0.16 - 1.53 )	0.49 ( 1.55 )	-1.02 ( -2.68 )	0.49 ( 0.19 )
PROTEINURIA	RENAL AND URINARY DISORDERS	3	3605	7423	22855674	2.56 ( 0.83 - 7.95 )	2.56 ( 2.85 )	1.36 ( -0.31 )	2.56 ( 0.99 )
BLISTER	SKIN AND SUBCUTANEOUS TISSUE DISORDERS	3	3605	19989	22843108	0.95 ( 0.31 - 2.95 )	0.95 ( 0.01 )	-0.07 ( -1.74 )	0.95 ( 0.37 )
LYMPHOCYTE COUNT DECREASED	INVESTIGATIONS	3	3605	8666	22854431	2.19 ( 0.71 - 6.81 )	2.19 ( 1.95 )	1.13 ( -0.53 )	2.19 ( 0.85 )
DRUG RESISTANCE	GENERAL DISORDERS AND ADMINISTRATION SITE CONDITIONS	3	3605	10884	22852213	1.75 ( 0.56 - 5.42 )	1.75 ( 0.96 )	0.8 ( -0.86 )	1.75 ( 0.68 )
HYPOKALAEMIA	METABOLISM AND NUTRITION DISORDERS	3	3605	15455	22847642	1.23 ( 0.4 - 3.82 )	1.23 ( 0.13 )	0.3 ( -1.37 )	1.23 ( 0.48 )
HYPERKALAEMIA	METABOLISM AND NUTRITION DISORDERS	3	3605	10417	22852680	1.83 ( 0.59 - 5.66 )	1.82 ( 1.12 )	0.87 ( -0.8 )	1.82 ( 0.71 )
BLOOD GLUCOSE INCREASED	INVESTIGATIONS	3	3605	51511	22811586	0.37 ( 0.12 - 1.14 )	0.37 ( 3.24 )	-1.44 ( -3.1 )	0.37 ( 0.14 )
INTESTINAL OBSTRUCTION	GASTROINTESTINAL DISORDERS	3	3605	13242	22849855	1.44 ( 0.46 - 4.46 )	1.44 ( 0.4 )	0.52 ( -1.15 )	1.44 ( 0.56 )
MUSCULOSKELETAL PAIN	MUSCULOSKELETAL AND CONNECTIVE TISSUE DISORDERS	3	3605	11066	22852031	1.72 ( 0.55 - 5.33 )	1.72 ( 0.9 )	0.78 ( -0.89 )	1.72 ( 0.67 )
TOXICITY TO VARIOUS AGENTS	INJURY, POISONING AND PROCEDURAL COMPLICATIONS	3	3605	58710	22804387	0.32 ( 0.1 - 1 )	0.32 ( 4.25 )	-1.63 ( -3.29 )	0.32 ( 0.13 )
CARDIAC ARREST	CARDIAC DISORDERS	3	3605	21669	22841428	0.88 ( 0.28 - 2.72 )	0.88 ( 0.05 )	-0.19 ( -1.86 )	0.88 ( 0.34 )
BODY TEMPERATURE INCREASED	INVESTIGATIONS	3	3605	7736	22855361	2.46 ( 0.79 - 7.63 )	2.46 ( 2.59 )	1.3 ( -0.37 )	2.46 ( 0.95 )
