# Supplementary material for: A real−world pharmacovigilance study of FDA Adverse Event Reporting System events for pralsetinib
Source: Front Oncol. 2024 Nov 12;14:1491167. doi: 10.3389/fonc.2024.1491167 (PMC11588741; doi:10.3389/fonc.2024.1491167)
Supplement: Supplementary file 3 [file Table3.xlsx]

## Sheet: Sheet1
SOC	PT	a	ROR(95%Cl)	PRR(χ²)	EBGM(EBGM05)	IC(IC025)
INVESTIGATIONS	BLOOD CALCITONIN INCREASED	5	793.2 ( 312.87 - 2010.93 )	792.1 ( 3511.56 )	704.2 ( 323.33 )	9.46 ( 7.74 )
INVESTIGATIONS	MYOCARDIAL NECROSIS MARKER INCREASED	21	202.8 ( 131.17 - 313.53 )	201.62 ( 4063.07 )	195.44 ( 135.73 )	7.61 ( 5.94 )
RESPIRATORY, THORACIC AND MEDIASTINAL DISORDERS	HYDROTHORAX	7	142.45 ( 67.3 - 301.49 )	142.17 ( 959.73 )	139.07 ( 74.26 )	7.12 ( 5.45 )
INFECTIONS AND INFESTATIONS	CYSTITIS BACTERIAL	4	137.91 ( 51.19 - 371.56 )	137.76 ( 531.5 )	134.85 ( 58.84 )	7.08 ( 5.4 )
NERVOUS SYSTEM DISORDERS	HYPOGEUSIA	12	135.51 ( 76.43 - 240.28 )	135.06 ( 1563.58 )	132.27 ( 81.91 )	7.05 ( 5.38 )
REPRODUCTIVE SYSTEM AND BREAST DISORDERS	OVARIAN MASS	3	80.96 ( 25.91 - 252.96 )	80.9 ( 233.74 )	79.89 ( 30.8 )	6.32 ( 4.64 )
VASCULAR DISORDERS	LABILE BLOOD PRESSURE	3	69.95 ( 22.41 - 218.34 )	69.89 ( 201.5 )	69.14 ( 26.67 )	6.11 ( 4.44 )
INFECTIONS AND INFESTATIONS	FUNGAL FOOT INFECTION	3	60.21 ( 19.31 - 187.78 )	60.16 ( 172.89 )	59.6 ( 23.01 )	5.9 ( 4.22 )
INVESTIGATIONS	CARCINOEMBRYONIC ANTIGEN INCREASED	5	39.12 ( 16.23 - 94.3 )	39.07 ( 184.34 )	38.83 ( 18.6 )	5.28 ( 3.61 )
INFECTIONS AND INFESTATIONS	PULMONARY TUBERCULOSIS	6	37.59 ( 16.84 - 83.93 )	37.53 ( 212.11 )	37.32 ( 19.06 )	5.22 ( 3.55 )
CARDIAC DISORDERS	MYOCARDIAL INJURY	3	36.87 ( 11.85 - 114.76 )	36.84 ( 104 )	36.63 ( 14.17 )	5.2 ( 3.52 )
GENERAL DISORDERS AND ADMINISTRATION SITE CONDITIONS	HYPERPYREXIA	7	31.32 ( 14.89 - 65.86 )	31.26 ( 204.05 )	31.11 ( 16.7 )	4.96 ( 3.29 )
EYE DISORDERS	EYELID OEDEMA	7	23.55 ( 11.2 - 49.5 )	23.51 ( 150.3 )	23.42 ( 12.58 )	4.55 ( 2.88 )
GENERAL DISORDERS AND ADMINISTRATION SITE CONDITIONS	FACE OEDEMA	17	23.09 ( 14.33 - 37.22 )	22.99 ( 356.33 )	22.91 ( 15.37 )	4.52 ( 2.85 )
INFECTIONS AND INFESTATIONS	HEPATITIS B	5	21.36 ( 8.87 - 51.44 )	21.34 ( 96.6 )	21.27 ( 10.2 )	4.41 ( 2.74 )
GASTROINTESTINAL DISORDERS	HYPOAESTHESIA ORAL	15	21.26 ( 12.79 - 35.34 )	21.18 ( 287.49 )	21.11 ( 13.8 )	4.4 ( 2.73 )
INVESTIGATIONS	BLOOD PHOSPHORUS INCREASED	3	20.5 ( 6.6 - 63.71 )	20.49 ( 55.43 )	20.42 ( 7.91 )	4.35 ( 2.68 )
INVESTIGATIONS	PROTEIN TOTAL DECREASED	3	19.9 ( 6.4 - 61.84 )	19.89 ( 53.64 )	19.83 ( 7.68 )	4.31 ( 2.64 )
RESPIRATORY, THORACIC AND MEDIASTINAL DISORDERS	PNEUMONITIS	33	19.83 ( 14.07 - 27.96 )	19.66 ( 582.95 )	19.6 ( 14.71 )	4.29 ( 2.63 )
HEPATOBILIARY DISORDERS	HEPATIC FUNCTION ABNORMAL	37	18.23 ( 13.18 - 25.21 )	18.05 ( 594.52 )	18 ( 13.72 )	4.17 ( 2.5 )
METABOLISM AND NUTRITION DISORDERS	HYPERURICAEMIA	4	17.91 ( 6.71 - 47.8 )	17.89 ( 63.6 )	17.84 ( 7.84 )	4.16 ( 2.49 )
INFECTIONS AND INFESTATIONS	LIVER ABSCESS	3	16.59 ( 5.34 - 51.53 )	16.57 ( 43.79 )	16.53 ( 6.4 )	4.05 ( 2.38 )
INVESTIGATIONS	BLOOD CREATINE PHOSPHOKINASE INCREASED	17	15.52 ( 9.63 - 25.01 )	15.45 ( 229.32 )	15.42 ( 10.34 )	3.95 ( 2.28 )
NEOPLASMS BENIGN, MALIGNANT AND UNSPECIFIED (INCL CYSTS AND POLYPS)	METASTATIC NEOPLASM	3	14.82 ( 4.77 - 46.02 )	14.81 ( 38.53 )	14.77 ( 5.72 )	3.88 ( 2.22 )
INVESTIGATIONS	TRANSAMINASES INCREASED	17	14.36 ( 8.91 - 23.14 )	14.3 ( 209.86 )	14.27 ( 9.57 )	3.83 ( 2.17 )
GENERAL DISORDERS AND ADMINISTRATION SITE CONDITIONS	LOCALISED OEDEMA	3	14.19 ( 4.57 - 44.07 )	14.18 ( 36.66 )	14.15 ( 5.48 )	3.82 ( 2.15 )
SKIN AND SUBCUTANEOUS TISSUE DISORDERS	ONYCHOMADESIS	3	13.93 ( 4.48 - 43.26 )	13.92 ( 35.89 )	13.89 ( 5.38 )	3.8 ( 2.13 )
NEOPLASMS BENIGN, MALIGNANT AND UNSPECIFIED (INCL CYSTS AND POLYPS)	METASTASES TO CENTRAL NERVOUS SYSTEM	10	13.62 ( 7.32 - 25.36 )	13.59 ( 116.4 )	13.56 ( 8.06 )	3.76 ( 2.09 )
GASTROINTESTINAL DISORDERS	MOUTH ULCERATION	16	13.22 ( 8.09 - 21.61 )	13.17 ( 179.55 )	13.14 ( 8.71 )	3.72 ( 2.05 )
RESPIRATORY, THORACIC AND MEDIASTINAL DISORDERS	LUNG OPACITY	4	13.22 ( 4.95 - 35.28 )	13.21 ( 45.05 )	13.18 ( 5.8 )	3.72 ( 2.05 )
INVESTIGATIONS	HAEMOGLOBIN INCREASED	3	11.71 ( 3.77 - 36.36 )	11.7 ( 29.3 )	11.68 ( 4.53 )	3.55 ( 1.88 )
NERVOUS SYSTEM DISORDERS	AGEUSIA	15	10.91 ( 6.57 - 18.12 )	10.87 ( 134.2 )	10.85 ( 7.1 )	3.44 ( 1.77 )
GASTROINTESTINAL DISORDERS	INTESTINAL HAEMORRHAGE	3	10.57 ( 3.4 - 32.82 )	10.56 ( 25.93 )	10.55 ( 4.09 )	3.4 ( 1.73 )
NEOPLASMS BENIGN, MALIGNANT AND UNSPECIFIED (INCL CYSTS AND POLYPS)	METASTASES TO LYMPH NODES	4	10.1 ( 3.79 - 26.96 )	10.09 ( 32.73 )	10.08 ( 4.43 )	3.33 ( 1.67 )
INVESTIGATIONS	RENAL FUNCTION TEST ABNORMAL	3	10.1 ( 3.25 - 31.35 )	10.09 ( 24.53 )	10.08 ( 3.9 )	3.33 ( 1.66 )
INVESTIGATIONS	TUMOUR MARKER INCREASED	4	10 ( 3.75 - 26.67 )	9.99 ( 32.3 )	9.97 ( 4.39 )	3.32 ( 1.65 )
HEPATOBILIARY DISORDERS	LIVER INJURY	15	9.37 ( 5.64 - 15.56 )	9.34 ( 111.52 )	9.32 ( 6.1 )	3.22 ( 1.55 )
RESPIRATORY, THORACIC AND MEDIASTINAL DISORDERS	NASAL DRYNESS	3	9.31 ( 3 - 28.91 )	9.31 ( 22.21 )	9.29 ( 3.6 )	3.22 ( 1.55 )
METABOLISM AND NUTRITION DISORDERS	HYPOALBUMINAEMIA	4	9.12 ( 3.42 - 24.33 )	9.11 ( 28.85 )	9.1 ( 4 )	3.19 ( 1.52 )
INVESTIGATIONS	WHITE BLOOD CELL COUNT DECREASED	63	9.01 ( 7.02 - 11.56 )	8.87 ( 440.31 )	8.86 ( 7.19 )	3.15 ( 1.48 )
GASTROINTESTINAL DISORDERS	ASCITES	13	8.98 ( 5.21 - 15.48 )	8.95 ( 91.71 )	8.94 ( 5.67 )	3.16 ( 1.49 )
BLOOD AND LYMPHATIC SYSTEM DISORDERS	MYELOSUPPRESSION	24	8.52 ( 5.7 - 12.73 )	8.47 ( 157.93 )	8.46 ( 6.04 )	3.08 ( 1.41 )
INVESTIGATIONS	BLOOD TEST ABNORMAL	9	8.45 ( 4.39 - 16.26 )	8.43 ( 58.89 )	8.42 ( 4.87 )	3.07 ( 1.41 )
GENERAL DISORDERS AND ADMINISTRATION SITE CONDITIONS	DISEASE PROGRESSION	60	8.44 ( 6.54 - 10.89 )	8.31 ( 386.23 )	8.3 ( 6.71 )	3.05 ( 1.39 )
GASTROINTESTINAL DISORDERS	ENTEROCOLITIS	3	8.33 ( 2.68 - 25.85 )	8.32 ( 19.3 )	8.31 ( 3.22 )	3.05 ( 1.39 )
INVESTIGATIONS	RED BLOOD CELL COUNT DECREASED	15	8.29 ( 4.99 - 13.77 )	8.26 ( 95.68 )	8.25 ( 5.4 )	3.04 ( 1.38 )
INFECTIONS AND INFESTATIONS	PYELONEPHRITIS	4	8.18 ( 3.07 - 21.82 )	8.17 ( 25.15 )	8.16 ( 3.59 )	3.03 ( 1.36 )
GENERAL DISORDERS AND ADMINISTRATION SITE CONDITIONS	SUDDEN DEATH	3	8.07 ( 2.6 - 25.06 )	8.07 ( 18.55 )	8.06 ( 3.12 )	3.01 ( 1.34 )
INFECTIONS AND INFESTATIONS	BRONCHOPULMONARY ASPERGILLOSIS	4	8 ( 3 - 21.33 )	7.99 ( 24.43 )	7.98 ( 3.51 )	3 ( 1.33 )
SKIN AND SUBCUTANEOUS TISSUE DISORDERS	PETECHIAE	4	7.99 ( 2.99 - 21.3 )	7.98 ( 24.39 )	7.97 ( 3.51 )	2.99 ( 1.33 )
GASTROINTESTINAL DISORDERS	DRY MOUTH	30	7.61 ( 5.31 - 10.9 )	7.55 ( 170.59 )	7.55 ( 5.59 )	2.92 ( 1.25 )
NEOPLASMS BENIGN, MALIGNANT AND UNSPECIFIED (INCL CYSTS AND POLYPS)	METASTASIS	3	7.17 ( 2.31 - 22.26 )	7.17 ( 15.9 )	7.16 ( 2.77 )	2.84 ( 1.17 )
INVESTIGATIONS	TROPONIN INCREASED	3	7.04 ( 2.27 - 21.85 )	7.04 ( 15.52 )	7.03 ( 2.72 )	2.81 ( 1.15 )
METABOLISM AND NUTRITION DISORDERS	TUMOUR LYSIS SYNDROME	4	6.99 ( 2.62 - 18.64 )	6.98 ( 20.48 )	6.98 ( 3.07 )	2.8 ( 1.14 )
GENERAL DISORDERS AND ADMINISTRATION SITE CONDITIONS	GENERALISED OEDEMA	4	6.92 ( 2.6 - 18.46 )	6.92 ( 20.22 )	6.91 ( 3.04 )	2.79 ( 1.12 )
VASCULAR DISORDERS	HYPERTENSION	80	6.87 ( 5.51 - 8.58 )	6.74 ( 392.22 )	6.74 ( 5.6 )	2.75 ( 1.09 )
EYE DISORDERS	PERIORBITAL SWELLING	4	6.87 ( 2.57 - 18.31 )	6.86 ( 20 )	6.85 ( 3.02 )	2.78 ( 1.11 )
RESPIRATORY, THORACIC AND MEDIASTINAL DISORDERS	INTERSTITIAL LUNG DISEASE	19	6.81 ( 4.34 - 10.7 )	6.78 ( 93.66 )	6.78 ( 4.65 )	2.76 ( 1.09 )
BLOOD AND LYMPHATIC SYSTEM DISORDERS	ANAEMIA	65	6.77 ( 5.3 - 8.66 )	6.67 ( 313.83 )	6.66 ( 5.43 )	2.74 ( 1.07 )
NEOPLASMS BENIGN, MALIGNANT AND UNSPECIFIED (INCL CYSTS AND POLYPS)	METASTASES TO BONE	7	6.75 ( 3.22 - 14.18 )	6.74 ( 34.2 )	6.74 ( 3.62 )	2.75 ( 1.08 )
RENAL AND URINARY DISORDERS	RENAL IMPAIRMENT	34	6.61 ( 4.72 - 9.27 )	6.56 ( 160.31 )	6.56 ( 4.94 )	2.71 ( 1.05 )
INVESTIGATIONS	BLOOD CREATININE INCREASED	22	6.6 ( 4.34 - 10.03 )	6.56 ( 103.69 )	6.56 ( 4.62 )	2.71 ( 1.05 )
GASTROINTESTINAL DISORDERS	OESOPHAGITIS	3	6.56 ( 2.11 - 20.35 )	6.55 ( 14.1 )	6.55 ( 2.54 )	2.71 ( 1.04 )
INVESTIGATIONS	BLOOD SODIUM DECREASED	6	6.52 ( 2.92 - 14.52 )	6.51 ( 27.94 )	6.5 ( 3.33 )	2.7 ( 1.03 )
INVESTIGATIONS	BLOOD CALCIUM DECREASED	4	6.47 ( 2.43 - 17.26 )	6.47 ( 18.47 )	6.46 ( 2.84 )	2.69 ( 1.02 )
MUSCULOSKELETAL AND CONNECTIVE TISSUE DISORDERS	MYOSITIS	3	6.41 ( 2.06 - 19.88 )	6.4 ( 13.66 )	6.4 ( 2.48 )	2.68 ( 1.01 )
BLOOD AND LYMPHATIC SYSTEM DISORDERS	LYMPHOPENIA	6	6.4 ( 2.87 - 14.27 )	6.39 ( 27.28 )	6.39 ( 3.27 )	2.68 ( 1.01 )
NERVOUS SYSTEM DISORDERS	TASTE DISORDER	14	6.27 ( 3.71 - 10.6 )	6.25 ( 61.74 )	6.25 ( 4.03 )	2.64 ( 0.98 )
INVESTIGATIONS	PLATELET COUNT DECREASED	41	6.26 ( 4.6 - 8.52 )	6.2 ( 179.02 )	6.2 ( 4.79 )	2.63 ( 0.96 )
INVESTIGATIONS	BLOOD PRESSURE INCREASED	58	6.18 ( 4.77 - 8.01 )	6.1 ( 247.54 )	6.09 ( 4.9 )	2.61 ( 0.94 )
RESPIRATORY, THORACIC AND MEDIASTINAL DISORDERS	PULMONARY OEDEMA	13	5.86 ( 3.4 - 10.1 )	5.84 ( 52.13 )	5.84 ( 3.7 )	2.54 ( 0.88 )
MUSCULOSKELETAL AND CONNECTIVE TISSUE DISORDERS	MUSCULOSKELETAL CHEST PAIN	5	5.86 ( 2.44 - 14.09 )	5.85 ( 20.1 )	5.85 ( 2.81 )	2.55 ( 0.88 )
INFECTIONS AND INFESTATIONS	PNEUMOCYSTIS JIROVECII PNEUMONIA	4	5.72 ( 2.15 - 15.26 )	5.72 ( 15.56 )	5.71 ( 2.51 )	2.51 ( 0.85 )
PSYCHIATRIC DISORDERS	INITIAL INSOMNIA	3	5.72 ( 1.84 - 17.75 )	5.72 ( 11.66 )	5.71 ( 2.21 )	2.51 ( 0.85 )
INVESTIGATIONS	HAEMOGLOBIN DECREASED	30	5.68 ( 3.96 - 8.13 )	5.64 ( 114.48 )	5.63 ( 4.17 )	2.49 ( 0.83 )
INVESTIGATIONS	ASPARTATE AMINOTRANSFERASE INCREASED	13	5.57 ( 3.23 - 9.6 )	5.55 ( 48.5 )	5.55 ( 3.52 )	2.47 ( 0.8 )
RESPIRATORY, THORACIC AND MEDIASTINAL DISORDERS	PLEURAL EFFUSION	16	5.51 ( 3.37 - 9 )	5.49 ( 58.73 )	5.48 ( 3.64 )	2.46 ( 0.79 )
PSYCHIATRIC DISORDERS	POOR QUALITY SLEEP	7	5.48 ( 2.61 - 11.5 )	5.47 ( 25.55 )	5.46 ( 2.94 )	2.45 ( 0.78 )
GASTROINTESTINAL DISORDERS	TOOTHACHE	5	5.28 ( 2.19 - 12.69 )	5.27 ( 17.29 )	5.27 ( 2.53 )	2.4 ( 0.73 )
RESPIRATORY, THORACIC AND MEDIASTINAL DISORDERS	TACHYPNOEA	4	5.14 ( 1.93 - 13.7 )	5.13 ( 13.3 )	5.13 ( 2.26 )	2.36 ( 0.69 )
GENERAL DISORDERS AND ADMINISTRATION SITE CONDITIONS	OEDEMA	13	5.05 ( 2.93 - 8.71 )	5.04 ( 42.04 )	5.03 ( 3.19 )	2.33 ( 0.66 )
NEOPLASMS BENIGN, MALIGNANT AND UNSPECIFIED (INCL CYSTS AND POLYPS)	METASTASES TO LIVER	5	4.96 ( 2.06 - 11.93 )	4.96 ( 15.78 )	4.95 ( 2.38 )	2.31 ( 0.64 )
GENERAL DISORDERS AND ADMINISTRATION SITE CONDITIONS	OEDEMA PERIPHERAL	22	4.84 ( 3.18 - 7.36 )	4.81 ( 66.48 )	4.81 ( 3.39 )	2.27 ( 0.6 )
GASTROINTESTINAL DISORDERS	CONSTIPATION	58	4.68 ( 3.61 - 6.06 )	4.62 ( 164.92 )	4.62 ( 3.72 )	2.21 ( 0.54 )
INVESTIGATIONS	NEUTROPHIL COUNT DECREASED	13	4.62 ( 2.68 - 7.96 )	4.61 ( 36.69 )	4.6 ( 2.92 )	2.2 ( 0.54 )
NERVOUS SYSTEM DISORDERS	HEAD DISCOMFORT	5	4.39 ( 1.83 - 10.56 )	4.39 ( 13.07 )	4.38 ( 2.1 )	2.13 ( 0.47 )
MUSCULOSKELETAL AND CONNECTIVE TISSUE DISORDERS	MUSCULAR WEAKNESS	23	4.1 ( 2.72 - 6.18 )	4.08 ( 53.53 )	4.08 ( 2.89 )	2.03 ( 0.36 )
GENERAL DISORDERS AND ADMINISTRATION SITE CONDITIONS	ASTHENIA	79	4.06 ( 3.25 - 5.08 )	4 ( 178.3 )	3.99 ( 3.31 )	2 ( 0.33 )
INVESTIGATIONS	HEPATIC ENZYME INCREASED	17	4.03 ( 2.5 - 6.49 )	4.02 ( 38.52 )	4.01 ( 2.69 )	2 ( 0.34 )
GASTROINTESTINAL DISORDERS	STOMATITIS	15	3.99 ( 2.4 - 6.63 )	3.98 ( 33.47 )	3.98 ( 2.6 )	1.99 ( 0.33 )
RESPIRATORY, THORACIC AND MEDIASTINAL DISORDERS	EPISTAXIS	15	3.96 ( 2.39 - 6.58 )	3.95 ( 33.1 )	3.95 ( 2.58 )	1.98 ( 0.32 )
GASTROINTESTINAL DISORDERS	DYSPHAGIA	18	3.82 ( 2.41 - 6.08 )	3.81 ( 37.34 )	3.81 ( 2.58 )	1.93 ( 0.26 )
NERVOUS SYSTEM DISORDERS	COGNITIVE DISORDER	10	3.81 ( 2.05 - 7.09 )	3.8 ( 20.65 )	3.8 ( 2.26 )	1.93 ( 0.26 )
RESPIRATORY, THORACIC AND MEDIASTINAL DISORDERS	PULMONARY EMBOLISM	14	3.75 ( 2.22 - 6.34 )	3.74 ( 28.11 )	3.74 ( 2.41 )	1.9 ( 0.24 )
NERVOUS SYSTEM DISORDERS	HYPOAESTHESIA	25	3.25 ( 2.2 - 4.82 )	3.24 ( 38.73 )	3.24 ( 2.33 )	1.69 ( 0.03 )
